# Supplementary material for: Thermal Cycling of (RE)BCO-Based Superconducting Tapes Joined by Lead-Free Solders
Source: Materials (Basel). 2021 Feb 23;14(4):1052. doi: 10.3390/ma14041052 (PMC7926784; doi:10.3390/ma14041052)
Supplement: Supplementary file 1 [file materials-14-01052-s001.zip]

Archive with 10 entries (10 files):
- FigureS01.tif
- FigureS02.tif
- FigureS03.tif
- FigureS04.tif
- FigureS05.tif
- FigureS06.tif
- FigureS07.tif
- FigureS08.tif
- FigureS09.tif
- FigureS10.tif
